# Supplementary material for: Feature selection of EEG signals in neuromarketing
Source: PeerJ Comput Sci. 2022 Apr 26;8:e944. doi: 10.7717/peerj-cs.944 (PMC9138093; doi:10.7717/peerj-cs.944)
Supplement: Supplemental Information 1 [file peerj-cs-08-944-s001.ipynb]

# %% [code]
# imports
import warnings
import glob
import pickle as cPickle
import numpy as np
import matplotlib.pyplot as mpl
from sklearn.ensemble import RandomForestClassifier
from scipy.stats.stats import pearsonr
from sklearn.metrics import log_loss, accuracy_score, recall_score, precision_score, f1_score, confusion_matrix, hinge_loss, classification_report
from sklearn import model_selection
import random 

warnings.filterwarnings('default')

# %% [code]
# Plot history object
def plot_history(history):
    mpl.plot(history.history['loss'])
    mpl.plot(history.history['val_loss'])
    mpl.title('model loss')
    mpl.ylim([0,5])
    mpl.ylabel('loss')
    mpl.xlabel('epoch')
    mpl.legend(['train', 'val'], loc='upper right')
    mpl.show()
    #-------------
    
    # list all data in history
    print(history.history.keys())
    # summarize history for accuracy
    mpl.plot(history.history['accuracy'])
    mpl.plot(history.history['val_accuracy'])
    mpl.title('model accuracy')
    mpl.ylabel('accuracy')
    mpl.xlabel('epoch')
    mpl.legend(['train', 'test'], loc='upper left')
    mpl.show()
    # summarize history for loss
    mpl.plot(history.history['loss'])
    mpl.plot(history.history['val_loss'])
    mpl.title('model loss')
    mpl.ylabel('loss')
    mpl.xlabel('epoch')
    mpl.legend(['train', 'test'], loc='upper left')
    mpl.show()


# %% [code]
from keras.models import Sequential
from keras.layers.core import Dense, Dropout, Activation
from keras.layers.noise import GaussianNoise
from keras.optimizers import SGD, Adam, Adadelta

from keras.callbacks import ModelCheckpoint, LearningRateScheduler, EarlyStopping
from keras.regularizers import l2
from keras.layers.advanced_activations import ELU
from keras.layers.normalization import BatchNormalization
from sklearn import svm
from sklearn.utils import class_weight


# %% [code]
def train_rf(tr_X, tr_y_cat, va_X):#, te_X):
    rf = RandomForestClassifier(n_estimators=500, n_jobs=-1)
    rf.fit(tr_X, tr_y_cat)
    rf_tr_pred = rf.predict(tr_X)
    rf_va_pred = rf.predict(va_X)
   # rf_te_pred = rf.predict(te_X)

    return rf_tr_pred, rf_va_pred#, rf_te_pred

def train_svm(tr_X, tr_y_cat, va_X):
    clf = svm.SVC()
    clf.fit(tr_X, tr_y_cat)
    rf_tr_pred = clf.predict(tr_X)
    rf_va_pred = clf.predict(va_X)
    #rf_te_pred = clf.predict(te_X)

    return rf_tr_pred, rf_va_pred

from sklearn.neighbors import KNeighborsClassifier

def train_KNN(tr_X, tr_y_cat, va_X):
    classifier = KNeighborsClassifier(n_neighbors=1)
    classifier.fit(tr_X, tr_y_cat)
    rf_tr_pred = classifier.predict(tr_X)
    rf_va_pred = classifier.predict(va_X)
    #rf_te_pred = clf.predict(te_X)


    return rf_tr_pred, rf_va_pred

def train_lda(tr_X, tr_y_cat, va_X):
    from sklearn.discriminant_analysis import LinearDiscriminantAnalysis as LDA
    classifier = LDA(n_components=1)
    classifier.fit(tr_X, tr_y_cat)
    rf_tr_pred = classifier.predict(tr_X)
    rf_va_pred = classifier.predict(va_X)
    #rf_te_pred = clf.predict(te_X)
    
    #tr_X = lda.fit_transform(tr_X,tr_y_cat)
    #va_X = lda.transform(va_X )
    #print(va_X.shape)


    return rf_tr_pred, rf_va_pred

# %% [markdown]
# Train Models - SPLIT

# %% [code]
from sklearn.preprocessing import  MinMaxScaler , StandardScaler

def train_models(X, y, y_cat):
    
    
    ntrials = 42
    
    test_size = 0.2
    seed = 10
    
    
    ##########################################################################
    #Before split
    
    print("Before selectoin")
    print(X.shape)

    #sclae to 0,1
    min_max_scaler = StandardScaler() #https://scikit-learn.org/stable/modules/generated/sklearn.preprocessing.MinMaxScaler.html#sklearn.preprocessing.MinMaxScaler
    X = min_max_scaler.fit_transform(X)
    """
    #feature selection LDA
    from sklearn.discriminant_analysis import LinearDiscriminantAnalysis as LDA
    lda = LDA()
    X = lda.fit_transform(X,y_cat)

    """

    #feature selection PCA
    #from sklearn.decomposition import PCA
    #pca = PCA()
    #X = pca.fit_transform(X)


    #relive
    #fs = ReliefF(n_neighbors=100, n_features_to_keep=10)
    #X = fs.fit_transform(X, y_cat)

    print("After selectoin")
    print(X.shape)

     ##############################################################################
        
    
   
    #holdout
    tr_X, va_X, tr_y_cat, va_y_cat = model_selection.train_test_split(X, y_cat, test_size=test_size, 
                                                                        random_state=seed)
  
    print(va_X.shape)
    tr_y = np.eye(2)[np.array(tr_y_cat,dtype=np.int)]
    ##########################################################################
    #feature selection LDA after split
    #from sklearn.discriminant_analysis import LinearDiscriminantAnalysis as LDA
    #lda = LDA(n_components=1)
    #tr_X = lda.fit_transform(tr_X,tr_y_cat)
    #va_X = lda.transform(va_X)
    #print("After")
    #print(tr_X.shape)


    #feature selection PCA
    #from sklearn.decomposition import PCA
    #pca = PCA()
    #tr_X = pca.fit_transform(tr_X)
    #va_X = pca.transform(va_X)
    ##############################################################################
    #tr_y = np.eye(2) [tr_y] # Me put 2 instead of 4
    
    #print (tr_y.shape)
    
    #va_y = map(int, va_y_cat) #M use astype instead of map
    #va_y = va_y_cat.astype(int)
    #va_y = np.eye(2)[va_y] # Me put 2 instead of 4
    #va_y = va_y.reshape(va_y.shape[0],2)
    va_y = np.eye(2)[np.array(va_y_cat,dtype=np.int)]

    #print (va_y.shape)
    
    class_we = class_weight.compute_class_weight('balanced', np.unique(tr_y_cat), tr_y_cat)
    average='weighted'

    
    # train net
    history, pr, tr_pr = train_dnn(tr_X, tr_y, va_X, va_y,  class_we)
    
    # visualize loss
    plot_history(history)
    print('DNN results')
    # calculate logloss metric
    tr_preds = np.argmax(tr_pr, axis=1)
    # calculate accuracy
    tr_acc = accuracy_score(tr_y_cat, tr_preds)
    tr_conf = confusion_matrix(tr_y_cat, tr_preds)

    # Recall, precision averaging method
    average='weighted'

    print('accuracy : {}'.format(tr_acc))
    print('Training Recall: {}'.format(recall_score(tr_y_cat, tr_preds, average=average)))
    print('Training Precision: {}'.format(precision_score(tr_y_cat, tr_preds, average=average)))
    print('Confusion matrix: ')
    print(tr_conf)

    # probabilites to one prediction
    preds = np.argmax(pr, axis=1)
    # calculate accuracy
    acc = accuracy_score(va_y_cat, preds)
    conf = confusion_matrix(va_y_cat, preds)

    print('Validation set report:')
    print('cross Loss: {}'.format(log_loss(va_y, pr))) # for cross _loss
    print('hing Loss: {}'.format(hinge_loss(va_y_cat, preds))) # for hinge_loss
    target_names = ['0', '1']
    print('Report{}'.format(classification_report(va_y_cat, preds,target_names=target_names)))
    print('accuracy : {}'.format(acc))
    print('Validation Recall: {}'.format(recall_score(va_y_cat, preds, average=average)))
    print('Validation Precision: {}'.format(precision_score(va_y_cat, preds, average=average)))
    print('Confusion matrix: ')
    print(conf)
   
    # probabilites to one prediction
    #te_preds = np.argmax(te_pr, axis=1)
    # calculate accuracy1
    #te_acc = accuracy_score(te_y_cat, te_preds)
    #te_conf = confusion_matrix(te_y_cat, te_preds)

    #print('\nTest set report:')
    #print('accuracy : {}'.format(te_acc))
    #print('Test Recall: {}'.format(recall_score(te_y_cat, te_preds, average=average)))
    #print('Test Precision: {}'.format(precision_score(te_y_cat, te_preds, average=average)))
    #print('Confusion matrix: ')
    #print(te_conf)
  
    rf_tr_pred, rf_va_pred = train_KNN(tr_X, tr_y_cat, va_X)

    print('\n\KNN Result\n')
    print('Train accuracy: {}'.format(accuracy_score(tr_y_cat, rf_tr_pred)))
    print('Training Recall: {}'.format(recall_score(tr_y_cat, rf_tr_pred, average=average)))
    print('Training Precision: {}'.format(precision_score(tr_y_cat, rf_tr_pred, average=average)))
    print('\n\nValidation accuracy: {}'.format(accuracy_score(va_y_cat, rf_va_pred)))
    print('Validation Recall: {}'.format(recall_score(va_y_cat, rf_va_pred, average=average)))
    print('Validation Precision: {}'.format(precision_score(va_y_cat, rf_va_pred, average=average)))
   
    print('\nTrain Confusion matrix:\n {}'.format(confusion_matrix(tr_y_cat, rf_tr_pred)))
    print('Validation Confusion matrix:\n {}'.format(confusion_matrix(va_y_cat, rf_va_pred)))
    #print('Test Confusion matrix:\n {}'.format(confusion_matrix(te_y_cat, rf_te_pred)))

    rf_tr_pred, rf_va_pred = train_svm(tr_X, tr_y_cat, va_X)

    print('\n\nSupport vector machine Result\n')
    print('Train accuracy: {}'.format(accuracy_score(tr_y_cat, rf_tr_pred)))
    print('Training Recall: {}'.format(recall_score(tr_y_cat, rf_tr_pred, average=average)))
    print('Training Precision: {}'.format(precision_score(tr_y_cat, rf_tr_pred, average=average)))
    print('\n\nValidation accuracy: {}'.format(accuracy_score(va_y_cat, rf_va_pred)))
    print('Validation Recall: {}'.format(recall_score(va_y_cat, rf_va_pred, average=average)))
    print('Validation Precision: {}'.format(precision_score(va_y_cat, rf_va_pred, average=average)))
    #print('\n\nTest accuracy: {}'.format(accuracy_score(te_y_cat, rf_te_pred)))
    #print('Test Recall: {}'.format(recall_score(te_y_cat, rf_te_pred, average=average)))
    #print('Test Precision: {}'.format(precision_score(te_y_cat, rf_te_pred, average=average)))

    print('\nTrain Confusion matrix:\n {}'.format(confusion_matrix(tr_y_cat, rf_tr_pred)))
    print('Validation Confusion matrix:\n {}'.format(confusion_matrix(va_y_cat, rf_va_pred)))
  
    
     rf_tr_pred, rf_va_pred = train_rf(tr_X, tr_y_cat, va_X)#, te_X)

    print('\n\nRandom Forest Result\n')
    print('Train accuracy: {}'.format(accuracy_score(tr_y_cat, rf_tr_pred)))
    print('Training Recall: {}'.format(recall_score(tr_y_cat, rf_tr_pred, average=average)))
    print('Training Precision: {}'.format(precision_score(tr_y_cat, rf_tr_pred, average=average)))
    print('\n\nValidation accuracy: {}'.format(accuracy_score(va_y_cat, rf_va_pred)))
    print('Validation Recall: {}'.format(recall_score(va_y_cat, rf_va_pred, average=average)))
    print('Validation Precision: {}'.format(precision_score(va_y_cat, rf_va_pred, average=average)))
  
    print('\nTrain Confusion matrix:\n {}'.format(confusion_matrix(tr_y_cat, rf_tr_pred)))
    print('Validation Confusion matrix:\n {}'.format(confusion_matrix(va_y_cat, rf_va_pred)))
    #print('Test Confusion matrix:\n {}'.format(confusion_matrix(te_y_cat, rf_te_pred)))

    lda_tr_pred, lda_va_pred = train_lda(tr_X, tr_y_cat, va_X)#, te_X)
    print('\n\nLDA Result\n')
    print('Train accuracy: {}'.format(accuracy_score(tr_y_cat, lda_tr_pred)))
    print('Training Recall: {}'.format(recall_score(tr_y_cat, lda_tr_pred, average=average)))
    print('Training Precision: {}'.format(precision_score(tr_y_cat, lda_tr_pred, average=average)))
    print('\n\nValidation accuracy: {}'.format(accuracy_score(va_y_cat, lda_va_pred)))
    print('Validation Recall: {}'.format(recall_score(va_y_cat, lda_va_pred, average=average)))
    print('Validation Precision: {}'.format(precision_score(va_y_cat, lda_va_pred, average=average)))
    #print('\n\nTest accuracy: {}'.format(accuracy_score(te_y_cat, rf_te_pred)))
    #print('Test Recall: {}'.format(recall_score(te_y_cat, rf_te_pred, average=average)))
    #print('Test Precision: {}'.format(precision_score(te_y_cat, rf_te_pred, average=average)))

    print('\nTrain Confusion matrix:\n {}'.format(confusion_matrix(tr_y_cat, lda_tr_pred)))
    print('Validation Confusion matrix:\n {}'.format(confusion_matrix(va_y_cat, lda_va_pred)))
   

# %% [markdown]
# Train Models, Kfolds, leave one out


# %% [code]
from sklearn.preprocessing import StandardScaler, MinMaxScaler
from keras.wrappers.scikit_learn import KerasClassifier
from sklearn.neighbors import KNeighborsClassifier

#holdout
def train_models_kfold(X, y, y_cat): 


    batch_size = 128
    nb_epoch = 250#3000


    #sclae to 0,1
    min_max_scaler = MinMaxScaler() #https://scikit-learn.org/stable/modules/generated/sklearn.preprocessing.MinMaxScaler.html#sklearn.preprocessing.MinMaxScaler
    X = min_max_scaler.fit_transform(X)
    
    
    #one-hot-encoded matrix
    y = np.eye(2)[np.array(y_cat,dtype=np.int)]

    # Stratified Kfold K=10 or (K = 1308 LEAVEone out)
    #accuracies =  model_selection.cross_val_score(estimator=classifier, X= X, y=y,cv=1308, n_jobs=-1)
    
    #split = model_selection.LeaveOneOut()#.split(X) # leave one out
    split = 5  # Kfold K=5
    
     
    classifier = KerasClassifier(build_fn=dnn_Kfold, batch_size=batch_size, nb_epoch=nb_epoch)
    accuracies =  model_selection.cross_val_score(estimator=classifier, X= X, y=y,cv=split, n_jobs=-1)
    
    print("accuracies", accuracies)
    #mean score and the 95% confidence interval of the score estimate are
    print("DNN Accuracy: %0.2f (+/- %0.2f)" % (accuracies.mean(), accuracies.std() * 2))


   #--------------- SVM 
    clf = svm.SVC()
    clf.fit(X, y_cat)
    accuracies =  model_selection.cross_val_score(estimator=clf, X= X, y=y_cat,cv=split, n_jobs=-1)
    print('\n\nSupport vector machine Result\n')
    print("accuracies", accuracies)
    #mean score and the 95% confidence interval of the score estimate are
    print("SVM Accuracy: %0.2f (+/- %0.2f)" % (accuracies.mean(), accuracies.std() * 2))
    
    # -------------- RF
    rf = RandomForestClassifier(n_estimators=500, n_jobs=-1)
    rf.fit(X, y_cat)
    accuracies =  model_selection.cross_val_score(estimator=rf, X= X, y=y_cat,cv=split, n_jobs=-1)
    print('\n\nRandomForestClassifier Result\n')
    print("accuracies", accuracies)
    #mean score and the 95% confidence interval of the score estimate are
    print("Accuracy: %0.2f (+/- %0.2f)" % (accuracies.mean(), accuracies.std() * 2))


    #---------- KNN
    KNN = KNeighborsClassifier(n_neighbors=1)
    KNN.fit(X, y_cat)
    accuracies =  model_selection.cross_val_score(estimator=KNN, X= X, y=y_cat,cv=split, n_jobs=-1)
    print('\n\KNN (k=1) Result\n')
    print("accuracies", accuracies)
    #mean score and the 95% confidence interval of the score estimate are
    print("Accuracy: %0.2f (+/- %0.2f)" % (accuracies.mean(), accuracies.std() * 2))
    

# %% [markdown]
## DNN_ Kfold/leaveone

# %% [code]
  
# a deep neural network to train one statistic (valence or arousal) at a time
def dnn_Kfold():#(tr_X, tr_y, va_X, va_y, class_we):

    # set parameters
       
    
    l1_decay=0.00
    l2_decay=0.000 # .5
    # 0.01  0.06
    sigma=0.005
    in_drop_rate = .5
    drop_rate = .5#.05
    lr1=0.0001


    #M Higge loss - change y from {0,1} to {-1,1}
    #tr_y[where(tr_y == 0)] = -1
    #va_y[where(va_y == 0)] = -1


    # set network layout
    model = Sequential()
    model.add(Dense(2367, input_shape=(X.shape[1],)
                    , kernel_initializer='he_normal', W_regularizer=l2(l2_decay)))
    model.add(GaussianNoise(sigma))
    model.add(Activation('relu'))
    model.add(BatchNormalization())
    model.add(Dropout(in_drop_rate))


    model.add(Dense(1800, kernel_initializer='he_normal', W_regularizer=l2(l2_decay)))
    model.add(GaussianNoise(sigma))
    model.add(Activation('relu'))
    model.add(BatchNormalization())
    model.add(Dropout(drop_rate))

    model.add(Dense(1300, kernel_initializer='he_normal', W_regularizer=l2(l2_decay)))
    model.add(GaussianNoise(sigma))
    model.add(Activation('relu'))
    model.add(BatchNormalization())
    model.add(Dropout(drop_rate))

    model.add(Dense(800, kernel_initializer='he_normal', W_regularizer=l2(l2_decay)))
    model.add(GaussianNoise(sigma))
    model.add(Activation('relu'))
    model.add(BatchNormalization())
    model.add(Dropout(drop_rate))

    
    model.add(Dense(2, W_regularizer=l2(l2_decay))) # me put 2 instead of 4
    #model.add(Activation('tanh')) # with hingre 
    model.add(Activation('softmax')) # with cross

    """# Callbacks
    model_checkpoint = ModelCheckpoint('best_modelf1d55RbT.hdf5', monitor='val_loss', save_best_only=True)
    early = EarlyStopping(monitor='val_loss', patience=600, verbose=0)
    
    """
    # fit and evaluate the model
    
    #model.compile(loss='hinge', # categorical_crossentropy #binary_crossentropy
    #              optimizer=Adam(lr=0.001))
 
    model.compile(loss='binary_crossentropy',
                  optimizer=Adam(lr=lr1), metrics=['accuracy']) # add metrics
    
    """history = model.fit(tr_X, tr_y, batch_size=batch_size,
                        epochs=nb_epoch, verbose=0,  callbacks=[early, model_checkpoint], 
                        validation_data=(va_X, va_y))
    
    #score = model.evaluate(va_X, va_y, verbose=0)
    #print('Test score:', score[0])
    #print('Test accuracy:', score[1])

    model.load_weights('best_modelf1d55RbT.hdf5')
    tr_pr = model.predict(tr_X, batch_size=batch_size, verbose=0)
    pr_y = model.predict(va_X, batch_size=batch_size, verbose=0)
    #te_pr = model.predict(te_X, batch_size=batch_size, verbose=0)

    return history, pr_y, tr_pr"""
    return model

# %% [code]
def train_rf(tr_X, tr_y_cat, va_X):#, te_X):
    rf = RandomForestClassifier(n_estimators=500, n_jobs=-1)
    rf.fit(tr_X, tr_y_cat)
    rf_tr_pred = rf.predict(tr_X)
    rf_va_pred = rf.predict(va_X)
   # rf_te_pred = rf.predict(te_X)

    return rf_tr_pred, rf_va_pred#, rf_te_pred

# %% [code]
def train_svm(tr_X, tr_y_cat, va_X):
    clf = svm.SVC()
    clf.fit(tr_X, tr_y_cat)
    rf_tr_pred = clf.predict(tr_X)
    rf_va_pred = clf.predict(va_X)
    #rf_te_pred = clf.predict(te_X)

    return rf_tr_pred, rf_va_pred

# %% [code]
from sklearn.discriminant_analysis import LinearDiscriminantAnalysis

def train_lda(tr_X, tr_y_cat, va_X):
    clf = LinearDiscriminantAnalysis()
    clf.fit(tr_X, tr_y_cat)
    rf_tr_pred = clf.predict(tr_X)
    rf_va_pred = clf.predict(va_X)
    #rf_te_pred = clf.predict(te_X)
    return rf_tr_pred, rf_va_pred

# %% [code]
from sklearn.neighbors import KNeighborsClassifier

def train_KNN(tr_X, tr_y_cat, va_X):
    classifier = KNeighborsClassifier(n_neighbors=1)
    classifier.fit(tr_X, tr_y_cat)
    rf_tr_pred = classifier.predict(tr_X)
    rf_va_pred = classifier.predict(va_X)
    #rf_te_pred = clf.predict(te_X)


    return rf_tr_pred, rf_va_pred

# %% [markdown]
# DNN 

# %% [code]
from numpy import where
   
# a deep neural network to train one statistic (valence or arousal) at a time
def train_dnn(tr_X, tr_y, va_X, va_y, class_we):

  
    batch_size = 128
    nb_epoch = 250 #3000
    l1_decay=0.00
    l2_decay=0.000 # .5
    # 0.01  0.06
    sigma=0.005
    in_drop_rate = .5
    drop_rate = .5#.05
    lr1=0.0001

        #my modified 
    model.add(Dense(1500, input_shape=(tr_X.shape[1],) ,init='he_normal', W_regularizer=l2(l2_decay)))
                    #, kernel_initializer=keras.initializers.RandomNormal'he_normal', kernel_regularizer=l2(l2_decay)))
    model.add(GaussianNoise(sigma))
    model.add(Activation('relu'))
    model.add(BatchNormalization())
    model.add(Dropout(in_drop_rate))
    

    model.add(Dense(1000, init='he_normal', W_regularizer=l2(l2_decay)))
    model.add(GaussianNoise(sigma))
    model.add(Activation('relu'))
    model.add(BatchNormalization())
    model.add(Dropout(drop_rate))

    model.add(Dense(600, init='he_normal', W_regularizer=l2(l2_decay)))
    model.add(GaussianNoise(sigma))
    model.add(Activation('relu'))
    model.add(BatchNormalization())
    model.add(Dropout(drop_rate))

    model.add(Dense(400, init='he_normal', W_regularizer=l2(l2_decay)))
    model.add(GaussianNoise(sigma))
    model.add(Activation('relu'))
    model.add(BatchNormalization())
    model.add(Dropout(drop_rate))
   

# %% [markdown]
# Data

# %% [code]
from google.colab import drive
drive.mount('/content/gdrive')


# pref + valence
X = np.load('gdrive/My Drive/Python files/neuromarketing 25/features_psd_ALL.npy') 
useres =  np.load('gdrive/My Drive/Python files/neuromarketing 25/users.npy')


# %% [code]

#REF
#idx_IN_columns = [2715,2716,2717,2718,2719,2720,2721,2722,2723, 2724]
#((vamv_valence, kirk_valence, ram12_valence, ram15_valence)), Touchette_AW,AW, Choice_Index_b,Choice_Index_g, effort_index, effort_index2))

#idx_IN_columns = [2704,2703,2702,2701,2700,2699,2698,2697,2696,2715,2716,2717,2718,2719,2720,2721,2722,2723, 2724] #last 20

idx_IN_columns = [2694, 2693, 2692, 2691, 2690, 2689, 2688, 2687, 2686,2704,2703,2702,2701,2700,2699,2698,2697,2696,2715,2716,2717,2718,2719,2720,2721,2722,2723, 2724] #last 30

X_copy = X
X = X[:,idx_IN_columns]

# %% [code]
X.shape

# %% [code]
###valence - 2 label
y = np.load('gdrive/My Drive/Python files/neuromarketing 25/tow_labels_valence.npy')
y_cat = y[:,1].ravel()

#No Valence - 2 label
#y = np.load('gdrive/My Drive/Python files/neuromarketing 25/tow_labels.npy')
#y_cat = y[:,1].ravel()


# %% [code]
# remove valence

X = np.delete(X, [2715] , axis=1)
X.shape

# %% [code]

y.shape

# %% [code]
print('y:', y.shape)
print('x:', X.shape)
print('y_cat:', y_cat.shape)

y
np.any(np.isnan(X)) # check null value
#np.all(np.isfinite(X))
np.any(np.isnan(X))


# %% [code]
#Before removing nan values 
#number of like: 463 # 579  from label
print("like: {0} ".format(np.count_nonzero(y[:,0] == 1)))

#number of dislike: 587 # 471 from label
print("Dislike: {0} ".format(np.count_nonzero(y[:,0] == 0) ))

#After removing nan values 
#number of like: 463
print("like: {0} ".format(np.count_nonzero(y[:,0] == 1)))

#number of dislike: 587
print("Dislike: {0} ".format(np.count_nonzero(y[:,0] == 0) ))

# %% [markdown]
#Plain - no feature Extraction

# %% [code]
#X = np.load('gdrive/My Drive/Python files/neuromarketing 25/features_plain_128_ICA_SAV.npy')

train_models(X, y, y_cat)

# %% [code]
#X = np.load('gdrive/My Drive/Python files/neuromarketing 25/features_plain_128_SAV.npy')

train_models(X, y, y_cat)

# %% [markdown]
#  PSD

# %% [code]
# all PSD no FS + LDA classification
train_models(X, y, y_cat)

# %% [markdown]
## feature selection on ALL datat - valence labels

# %% [code]
#REF for classification
from numpy import mean
from numpy import std
from sklearn.datasets import make_classification
from sklearn.model_selection import cross_val_score
from sklearn.model_selection import RepeatedStratifiedKFold
from sklearn.feature_selection import RFE
from sklearn.tree import DecisionTreeClassifier
from sklearn.pipeline import Pipeline
# create pipeline
rfe = RFE(estimator=DecisionTreeClassifier(), n_features_to_select=10)
model = DecisionTreeClassifier()
pipeline = Pipeline(steps=[('s',rfe),('m',model)])
# evaluate model
cv = RepeatedStratifiedKFold(n_splits=10, n_repeats=1, random_state=1)
n_scores = cross_val_score(pipeline, X, y_cat, scoring='accuracy', cv=cv, n_jobs=-1, error_score='raise')
# report performance
print('Accuracy: %.3f (%.3f)' % (mean(n_scores), std(n_scores)))

# %% [code]
# fit the model n_features_to_select=10
rfe.fit(X, y_cat)
# summarize all features
for i in range(X.shape[1]):
	print('Column: %d, Selected %s, Rank: %.3f' % (i, rfe.support_[i], rfe.ranking_[i]))

# %% [code]
# fit the model n_features_to_select=1
rfe.fit(X, y_cat)
# summarize all features
for i in range(X.shape[1]):
	print('Column: %d, Selected %s, Rank: %.3f' % (i, rfe.support_[i], rfe.ranking_[i]))

# %% [markdown]
### Releif

# %% [code]
!pip install ReliefF
from ReliefF import ReliefF

#Releif
train_models(X, y, y_cat) # 3 feature to keep

# %% [code]

#Releif
train_models(X, y, y_cat) # 10 feature to keep

# %% [markdown]
### MRMR 

# %% [code]
strings = ['2715', '191', '516', '265', '201', '1035', '2719', '2724', '2', '1295'] #10 MIQ
idx_IN_columns = [int(s) for s in strings]


X = X[:,idx_IN_columns]


# %% [code]
#on 10 feature
train_models(X, y, y_cat)

# %% [markdown]
### REF (prefrence measure)

# %% [code]
#on 30 feature +LDA
train_models(X, y, y_cat)

# %% [code]
#on 30 feature
train_models(X, y, y_cat)

# %% [code]
#on 20 feature
train_models(X, y, y_cat)

# %% [code]
#on 10 feature
train_models(X, y, y_cat)

# %% [markdown]
### LDA

# %% [code]
#split lda into train test 
"""

hing
 
cross Loss: 0.25
X = np.load('gdrive/My Drive/Python files/neuromarketing 25/features_psd_ALL.npy') # 2725

Standard

    batch_size = 128
    nb_epoch = 250 #3000
    l1_decay=0.00
    l2_decay=0.000 # .5
    # 0.01  0.06
    sigma=0.005
    in_drop_rate = .5
    drop_rate = .5#.05
    lr1=0.0001

"""
train_models(X, y, y_cat)

# %% [code]
#split lda into train test 
"""

hing
 
cross Loss: 0.25
X = np.load('gdrive/My Drive/Python files/neuromarketing 25/features_psd_ALL.npy') # 2725

Standard

    batch_size = 128
    nb_epoch = 250 #3000
    l1_decay=0.00
    l2_decay=0.000 # .5
    # 0.01  0.06
    sigma=0.005
    in_drop_rate = .5
    drop_rate = .5#.05
    lr1=0.0001

"""
train_models(X, y, y_cat)

# %% [code]
"""
LDA after split
hing
 
cross Loss: 0.25
X = np.load('gdrive/My Drive/Python files/neuromarketing 25/features_psd_ALL.npy') # 2724

Standard

    batch_size = 128
    nb_epoch = 250 #3000
    l1_decay=0.00
    l2_decay=0.000 # .5
    # 0.01  0.06
    sigma=0.005
    in_drop_rate = .5
    drop_rate = .5#.05
    lr1=0.0001

"""
train_models(X, y, y_cat)

# %% [code]
"""
LDA before split
hing
 
cross Loss: 0.25
X = np.load('gdrive/My Drive/Python files/neuromarketing 25/features_psd_ALL.npy') # 2724

Standard

    batch_size = 128
    nb_epoch = 250 #3000
    l1_decay=0.00
    l2_decay=0.000 # .5
    # 0.01  0.06
    sigma=0.005
    in_drop_rate = .5
    drop_rate = .5#.05
    lr1=0.0001

"""
train_models(X, y, y_cat)

# %% [code]
"""
LDA before split
hing
 
cross Loss: 0.25
X = np.load('gdrive/My Drive/Python files/neuromarketing 25/features_psd_ALL.npy') # 2725

Standard

    batch_size = 128
    nb_epoch = 250 #3000
    l1_decay=0.00
    l2_decay=0.000 # .5
    # 0.01  0.06
    sigma=0.005
    in_drop_rate = .5
    drop_rate = .5#.05
    lr1=0.0001

"""
train_models(X, y, y_cat)

# %% [markdown]
### PCA

# %% [code]
"""
PCA with LDa classifier
hing
 
cross Loss: 0.25
X = np.load('gdrive/My Drive/Python files/neuromarketing 25/features_psd_ALL.npy') # 2725

Standard

    batch_size = 128
    nb_epoch = 250 #3000
    l1_decay=0.00
    l2_decay=0.000 # .5
    # 0.01  0.06
    sigma=0.005
    in_drop_rate = .5
    drop_rate = .5#.05
    lr1=0.0001

"""
train_models(X, y, y_cat)

# %% [code]
"""
PCA 
hing
 
cross Loss: 0.25
X = np.load('gdrive/My Drive/Python files/neuromarketing 25/features_psd_ALL.npy') # 2725

Standard

    batch_size = 128
    nb_epoch = 250 #3000
    l1_decay=0.00
    l2_decay=0.000 # .5
    # 0.01  0.06
    sigma=0.005
    in_drop_rate = .5
    drop_rate = .5#.05
    lr1=0.0001

"""
train_models(X, y, y_cat)

# %% [markdown]
### importance

# %% [code]
idx_IN_columns =[2181, 2184, 2171, 2632, 2620, 2277, 2179, 2177, 202, 2714, 2182, 2183, 2622, 2624, 2625, 2626, 2617, 201, 2178, 2618, 2715, 2716, 2717, 2619, 2719, 2720, 2621, 2623, 2723,  2724]
# # top 30 mutual_info_classif


X_copy = X
X = X[:,idx_IN_columns]

train_models(X, y, y_cat)


# %% [code]
# # top 20 mutual_info_classif

idx_IN_columns = [2177,  2625, 2183,  2622, 2182,  201, 2617,  2624, 2178,  2619, 2715,  2716, 2717,  2618, 2719,  2720, 2621,  2623, 2723,  2724]

X_copy = X
X = X[:,idx_IN_columns]

train_models(X, y, y_cat)


# %% [code]
# # top 10 mutual_info_classif
idx_IN_columns = [2618, 2621, 2723, 2719, 2716, 2720, 2717, 2623, 2724, 2715]
#importance

train_models(X, y, y_cat)

# %% [markdown]
### ANOVA

# %% [code]
#https://machinelearningmastery.com/feature-selection-with-numerical-input-data/
# configure to select all features
fs = SelectKBest(score_func=f_classif, k='all')
# learn relationship from training data
fs.fit(X_train, y_train)
# transform train input data
X_train_fs = fs.transform(X_train)
# transform test input data
X_test_fs = fs.transform(X_test)

# %% [markdown]
## classification (LDA)

# %% [code]
from sklearn.model_selection import cross_val_score
from sklearn.model_selection import RepeatedStratifiedKFold
# define model
model = LinearDiscriminantAnalysis()
# define model evaluation method
cv = RepeatedStratifiedKFold(n_splits=10, n_repeats=3, random_state=1)
# evaluate model
scores = cross_val_score(model, X, y_cat, scoring='accuracy', cv=cv, n_jobs=-1)
# summarize result
print('Mean Accuracy: %.3f (%.3f)' % (np.mean(scores), np.std(scores)))


# %% [code]
#CV=5
print('Mean Accuracy: %.3f (%.3f)' % (np.mean(scores), np.std(scores)))


# %% [code]
#train_lda 

train_models(X, y, y_cat)

# %% [markdown]
# DWT

# %% [markdown]
## feature selection 

# %% [code]
#MRMRM on 30 feature
train_models(X, y, y_cat)

# %% [code]
"""
LDA After split
hing
 
X = np.load('gdrive/My Drive/Python files/neuromarketing 25/features_DWT

Standard

    batch_size = 128
    nb_epoch = 250 #3000
    l1_decay=0.00
    l2_decay=0.000 # .5
    # 0.01  0.06
    sigma=0.005
    in_drop_rate = .5
    drop_rate = .5#.05
    lr1=0.0001

"""
train_models(X, y, y_cat)

# %% [code]
"""
LDA before split
hing
 
X = np.load('gdrive/My Drive/Python files/neuromarketing 25/features_DWT

Standard

    batch_size = 128
    nb_epoch = 250 #3000
    l1_decay=0.00
    l2_decay=0.000 # .5
    # 0.01  0.06
    sigma=0.005
    in_drop_rate = .5
    drop_rate = .5#.05
    lr1=0.0001

"""
train_models(X, y, y_cat)

# %% [code]
"""
pca before split
hing
 
X = np.load('gdrive/My Drive/Python files/neuromarketing 25/features_DWT

Standard

    batch_size = 128
    nb_epoch = 250 #3000
    l1_decay=0.00
    l2_decay=0.000 # .5
    # 0.01  0.06
    sigma=0.005
    in_drop_rate = .5
    drop_rate = .5#.05
    lr1=0.0001

"""
train_models(X, y, y_cat)
